# Supplementary material for: Metabolomics of Type 2 Diabetes Mellitus in Sprague Dawley Rats—In Search of Potential Metabolic Biomarkers
Source: Int J Mol Sci. 2023 Aug 5;24(15):12467. doi: 10.3390/ijms241512467 (PMC10419637; doi:10.3390/ijms241512467)
Supplement: Supplementary file 1 [file ijms-24-12467-s001.zip]

Archive with 1 entries (1 files):
- ijms-2534544-Supplementary Figures and Tabels.pdf
